# Supplementary material for: Brucella ceti infection in dolphins from the Western Mediterranean sea
Source: BMC Vet Res. 2014 Sep 17;10:206. doi: 10.1186/s12917-014-0206-7 (PMC4180538; doi:10.1186/s12917-014-0206-7)
Supplement: Additional file 1: Table S1. — MLVA-16 genetic profiles for the three B. ceti isolates*. [file 12917_2014_206_MOESM1_ESM.xlsx]

## Sheet: Hoja1
	Table S1. MLVA-16 genetic profiles for the three B. ceti isolates*
	Strains	MLVA-16	Bruce 06	Bruce 08	Bruce 11	Bruce 12	Bruce 42	Bruce 43	Bruce 45	Bruce 55	Bruce 18	Bruce 19	Bruce 21	Bruce 04	Bruce 07	Bruce 09	Bruce 16	Bruce 30
	B. ceti MR24		2	5	8	13	2	2	4	2	6	5	9	8	12	6	18	3
	B. ceti MR25		2	5	8	13	2	2	4	2	6	5	9	12	6	15	19	3
	B. ceti MR26		2	5	8	13	2	2	4	2	6	5	9	7	11	6	21	3
	B. ceti B14/94		2	5	8	13	2	2	4	2	6	5	9	8	7	8	14	3
	B. ceti B1/94		2	5	8	7	3	2	5	1	4	22	9	6	4	3	5	6
	B. pinnepedialis B2/94		3	5	6	13	3	2	5	4	7	21	9	5	5	5	3	3
	*Numbers represent the size band according the MLVA-16. As reference, profiles for strains B. ceti B14/94 (BCCN 94-75), B. ceti B1/94 (BCCN 94-74) and B. pinnipedialis B2/94 (BCCN 94-73) were included in each analysis. Shadowed cells represent coincidence between MLVA-16 patterns between isolates.
