# Supplementary material for: Brucella ceti infection in dolphins from the Western Mediterranean sea
Source: BMC Vet Res. 2014 Sep 17;10:206. doi: 10.1186/s12917-014-0206-7 (PMC4180538; doi:10.1186/s12917-014-0206-7)
Supplement: Additional file 2: Table S2. — Protein molecular weights peaks of the different Brucella strains determined by MALDI-TOF. [file 12917_2014_206_MOESM2_ESM.xlsx]

## Sheet: Hoja2
	Molecular weight
Strains	2771	2919	3026	3181	3407	3700	3831	4126	4541	4558	4854	4898	5112	5135	5169	5546	5686	5772	5834	5876	5940	6039	6049	6150	6289	6322	6369	6420	6542	6676	7056	7183	7270	7309	7362	7400	7518	7660	7785	8045	8121	8192	8247	8589	8685	8730	8823	9082	9113
B. ceti MR24	1	0	1	1	0	1	0	0	0	1	1	0	0	1	1	1	1	1	0	1	0	0	0	0	0	0	1	0	1	1	1	1	0	0	0	1	1	1	0	1	0	0	1	0	1	0	1	0	1
B. ceti MR25	1	0	1	1	0	1	0	0	0	1	1	0	0	1	1	1	1	1	0	1	0	0	0	0	0	0	1	0	1	1	1	1	0	0	0	1	1	1	0	1	0	0	1	0	1	0	1	0	1
B. ceti MR26	1	0	1	1	0	1	0	0	0	1	1	0	0	1	1	1	1	1	0	1	0	0	0	0	1	0	1	0	1	1	1	1	0	0	0	1	1	1	0	1	0	0	1	0	1	0	1	0	1
B. ceti B14/94	1	0	0	1	0	1	0	0	0	1	1	0	0	1	1	1	0	1	0	1	0	0	0	0	1	0	1	0	1	1	1	1	0	0	0	1	1	1	0	1	1	0	1	0	0	0	1	0	1
B. ceti B1/94	0	0	0	1	0	1	0	0	1	0	1	0	0	1	1	1	1	1	0	1	0	0	0	0	1	0	1	0	1	1	1	1	0	0	0	1	1	1	1	0	0	1	1	0	1	0	1	1	0
B. pinnepedialis B2/94	1	0	1	1	0	1	0	0	1	0	1	0	0	1	0	1	1	1	0	1	0	0	0	0	1	0	1	0	1	1	1	1	0	0	0	1	1	0	0	1	1	0	1	0	1	1	1	1	0
B. melitensis Rev1	0	0	1	1	0	1	0	0	1	0	1	1	0	1	1	1	1	0	0	0	0	1	0	0	1	1	0	1	1	1	1	1	0	0	0	1	1	1	1	1	0	1	1	0	1	1	1	1	0
B. abortus 2308	0	0	1	1	0	1	1	0	1	0	1	1	0	1	1	0	1	1	0	0	0	0	0	0	1	0	1	0	1	1	1	1	0	0	0	1	1	1	1	1	0	1	0	0	0	0	0	1	0
B. suis S2	0	1	1	1	0	1	0	0	0	1	1	1	0	1	1	0	1	0	1	0	0	1	0	1	1	1	0	1	1	1	1	1	0	0	0	1	1	1	1	1	0	1	1	1	1	1	1	0	1
B. canis CR206-10	0	0	1	1	0	1	1	0	1	0	1	1	0	1	1	0	1	1	1	0	0	0	0	0	1	0	1	0	1	1	1	0	0	1	0	1	1	1	1	1	0	1	0	0	1	1	1	1	0
B. ovis PA	0	0	1	0	1	1	1	1	1	0	1	0	1	0	1	0	1	0	0	1	0	0	0	0	1	0	0	0	0	1	1	0	0	0	0	1	1	1	1	1	0	1	1	0	1	0	1	1	0
B. neotomae 5K33	0	0	0	0	0	1	0	0	1	0	1	0	0	1	1	0	1	0	0	1	1	0	1	0	1	0	0	0	1	1	1	1	0	0	0	1	1	1	0	0	0	1	1	0	1	1	0	1	0
B. microti CCM4915	0	0	0	0	0	1	0	0	0	1	1	0	0	0	1	0	1	0	0	0	1	1	0	0	1	0	0	0	1	0	1	0	0	0	1	1	1	0	0	1	0	0	0	0	0	1	1	0	1
* The presence (1) of absence (0) of distinct protein picks were calculated on a threshold of 90% above the base line level with a maximum standard deviation for each pick of 2 Daltons.
[truncated: 8 more columns]
