# Supplementary material for: Brucella ceti infection in dolphins from the Western Mediterranean sea
Source: BMC Vet Res. 2014 Sep 17;10:206. doi: 10.1186/s12917-014-0206-7 (PMC4180538; doi:10.1186/s12917-014-0206-7)
Supplement: Additional file 3: Table S3. — Fatty acids determined by gas liquid chromatography of different Brucella strains. [file 12917_2014_206_MOESM3_ESM.xlsx]

## Sheet: Hoja1
	Table S3. Fatty acids determined by gas liquid chromatography of different Brucella strains
	Strain	Fatty acid	12:0	12:0 3OH	13:0	14:0	14:0 3OH/16:1 iso I	15:0 iso	15:0 anteiso	15:1 w5c	16:1 w7c/16:1 w6c	16:0	17:1 anteiso w9c	17:1 iso w5c	17:0 iso	17:0 anteiso	17:0 cyclo	17:0	16:0 3OH	18:1 w7c	18:1 w9c	18:0	18:0 3OH	18:1 w7c 11-methyl	19:0 cyclo w8c	20:2 w6,9c
	B. ceti MR24		1	0	1	0	0	0	0	1	0	1	1	1	0	0	0	0	0	1	0	1	0	0	1	0
	B.ceti MR25		1	0	1	0	0	0	0	1	0	1	0	1	0	0	0	0	0	1	0	1	0	0	1	0
	B. ceti MR26		1	0	1	0	0	0	0	1	0	1	0	0	0	0	0	0	0	1	0	1	0	0	1	0
	B. ceti B1/94		1	1	0	1	1	0	0	0	1	1	1	0	0	0	1	0	1	1	0	1	1	0	1	1
	B. ceti B14/94		1	0	0	1	1	0	0	0	1	1	1	0	0	0	1	0	0	1	0	0	0	0	1	1
	B. pinnipedialis 2/94		1	0	1	0	1	1	1	0	1	1	1	0	0	0	0	1	1	1	0	1	0	0	1	1
	B. abortus 2308		1	1	1	0	1	1	1	0	1	1	1	0	0	0	1	1	1	1	0	1	1	1	1	1
	B. ovis PA		1	0	1	1	0	0	0	0	1	1	1	1	1	1	1	1	1	1	0	1	1	1	1	1
	B. melitensis Rev1		1	1	0	1	0	0	0	0	1	1	1	0	1	1	1	1	1	1	1	1	1	1	1	1
	B. suis S2		1	1	0	0	0	0	0	0	1	1	1	1	1	0	1	1	1	1	1	1	1	0	1	1
	B. microti CCM4915		1	0	0	1	0	1	0	0	1	1	1	0	0	1	0	1	1	1	1	1	1	0	1	1
	B. neotomae 5K33		1	0	1	1	0	1	0	0	1	1	1	0	0	1	1	1	1	1	1	1	1	1	1	1
	B. canis CR206-10		1	0	1	1	0	1	1	0	1	1	0	0	1	1	0	1	0	1	0	1	0	0	0	0
	**Numbers represent absence (0) or presence (1) of the fatty acid, according to the established threshold background of 90% above the base line level.
